# Supplementary material for: Evaluation of Chiral Organosulfur Compounds on Their Activity against the Malaria Parasite Plasmodium falciparum
Source: Trop Med Infect Dis. 2022 Dec 3;7(12):416. doi: 10.3390/tropicalmed7120416 (PMC9785921; doi:10.3390/tropicalmed7120416)
Supplement: Supplementary file 1 [file tropicalmed-07-00416-s001.zip]

Archive with 1 entries (1 files):
- tropicalmed-2012138-supplementary.pdf
